# Supplementary material for: Expanding TBCE-related phenotype—novel variant causing rigid spine, eosinophilia, neutropenia, and nocturnal hypoxemia
Source: J Appl Genet. 2024 Aug 17;66(2):363–73. doi: 10.1007/s13353-024-00894-9 (PMC12000180; doi:10.1007/s13353-024-00894-9)
Supplement: Supplementary file 2 — Supplementary file2 (XLSX 64 KB) [file 13353_2024_894_MOESM2_ESM.xlsx]

## Sheet: Arkusz1
		Total data available	Present No	Present %		[9]+	[9] All		[9]+	[9] All		[9]+	[9] All		[9]+	[9] All		[9]+	[9] All		[9]+	[9] All		[10]+	[10] All			Total data available	Present No	Present %	Majid Aminzadeh (Iran) [13]	Majid Aminzadeh (Iran) [13] +	Majid Aminzadeh (Iran) [13] All	Youssra Moussaid (France) [14]	Youssra Moussaid (France) [14] +	Youssra Moussaid (France) [14] All	A. Touati (Tunisia) [2]	A. Touati (Tunisia) [2] +	A. Touati (Tunisia) [2] All	Raja Padidela (UK) [15]	Raja Padidela (UK) [15] +	Raja Padidela (UK) [15] All	J. Albaramki (Jordan) [16]	J. Albaramki (Jordan) [16] +	J. Albaramki (Jordan) [16] All	Ilham Ratbi (Morocco) [17]	Ilham Ratbi (Morocco) [17] +	Ilham Ratbi (Morocco) [17] All	E. Kerkeni (Tunisia) [18]
	Pathogenic variant					c.464T>A; c.464T>A			c.464T>A; c.464T>A			c.464T>A; c.464T>A			c.464T>A; c.464T>A			c.464T>A; c.464T>A			c.464T>A; c.1076del			c.464T>A; c.924del				c.155_166del; c.155_166del			c.155_166del; c.155_166del			c.155_166del; c.155_166del			c.155_166del; c.155_166del			c.155_166del; c.155_166del			c.155_166del; c.155_166del			c.155_166del; c.155_166del			c.155_166del; c.155_166del
	No of patients	7				1			1			1			1			1			1			1			No of patients	91			29			1			3			6			6			1			1
	Male	5				1			1			1			0			1			1			0			Male	37			17			1			2			3			3			0			0
	Female	2				0			0			0			1			0			0			1			Female	33			12			0			1			3			3			1			1
	Auxologic parameters - Normal at birth	7	7	100	Normal at birth	1	1	Normal at birth	1	1	Normal at birth	1	1	Normal at birth	1	1	Normal at birth	1	1	Normal at birth	1	1	Normal at birth	1	1		IUGR	83	81	97.6	IUGR	29	29	IUGR	0	1	IUGR	3	3	IUGR	3	4	IUGR	Not specified to cases	Not specified to cases	IUGR	1	1	IUGR
	Normal neonatal development	6	7	86	Normal	1	1	Normal	1	1	Normal	1	1	Normal	1	1	Normal	1	1	Normal	0	1	Normal	1	1		Abnormal neonatal development	47	47	100	Abnormal neonatal development	29	29	Abnormal neonatal development	No data	No data	Abnormal neonatal development	3	3	Abnormal neonatal development	6	6	Abnormal neonatal development	6	6	Abnormal neonatal development	1	1	Abnormal neonatal development
	Age of symptoms manifestation (mean)	6	7		Age of symptoms manifestation (month of life)	4.5		Age of symptoms manifestation (month of life)	4.5		Age of symptoms manifestation (month of life)	4.5		Age of symptoms manifestation (month of life)	13.5		Age of symptoms manifestation (month of life)	8		Age of symptoms manifestation (month of life)	1		Age of symptoms manifestation (month of life)	8			First symptoms in the neonatal period	48	48	100	First symptoms in the neonatal period	29	29	First symptoms in the neonatal period	1	1	First symptoms in the neonatal period	3	3	First symptoms in the neonatal period	6	6	First symptoms in the neonatal period	6	6	First symptoms in the neonatal period	1	1	First symptoms in the neonatal period
Signs at presentation	Hypotonia and developmental delay in the first year of life.	5	7	71	Hypotonia and developmental delay in the first year of life.	1	1	Hypotonia and developmental delay in the first year of life.	1	1	Hypotonia and developmental delay in the first year of life.	1	1	Hypotonia and developmental delay in the first year of life.	0	1	Hypotonia and developmental delay in the first year of life.	0	1	Hypotonia and developmental delay in the first year of life.	1	1	Hypotonia and developmental delay in the first year of life.	1	1		First symptom - complications of hypocalcemia and hyperphosphatemia	48	44	91.7	First symptom - complications of hypocalcemia and hiperphosphatemia	27	29	First symptom - complications of hypocalcemia and hiperphosphatemia	1	1	First symptom - complications of hypocalcemia and hiperphosphatemia	2	3	First symptom - complications of hypocalcemia and hiperphosphatemia	5	6	First symptom - complications of hypocalcemia and hiperphosphatemia	6	6	First symptom - complications of hypocalcemia and hiperphosphatemia	1	1	First symptom - complications of hypocalcemia and hiperphosphatemia
	Spasticity and developmental delay in the first year of life.	3	7	43	Spasticity and developmental delay in the first year of life.	0	1	Spasticity and developmental delay in the first year of life.	0	1	Spasticity and developmental delay in the first year of life.	0	1	Spasticity and developmental delay in the first year of life.	1	1	Spasticity and developmental delay in the first year of life.	1	1	Spasticity and developmental delay in the first year of life.	0	1	Spasticity and developmental delay in the first year of life.	1	1		First symptom - poor growth	48	4	8.3	First symptom - poor growth	2	29	First symptom - poor growth	0	1	First symptom - poor growth	1	3	First symptom - poor growth	1	6	First symptom - poor growth	0	6	First symptom - poor growth	0	1	First symptom - poor growth
					Motor development outcome	Able to sit (6 yo)		Motor development outcome	Lost ability to sit (at the age of 5)		Motor development outcome	Lost ability to sit (at the age of 5)		Motor development outcome	Lost ability to sit (20 yo)		Motor development outcome	Lost ability to sit (15 yo)		Motor development outcome	Never able to sit (6 yo)		Motor development outcome	Wheelchair bound			Motor development outcome				Motor development outcome	No data	No data	Motor development outcome	No data	No data	Motor development outcome	No data	No data	Motor development outcome	No data	No data	Motor development outcome	No data	No data	Motor development outcome	No data	No data	Motor development outcome
					Speech and language outcome	Able to speak with dysarthria		Speech and language outcome	Able to speak with severe dysarthria		Speech and language outcome	Able to speak with severe dysarthria		Speech and language outcome	Not able to speak		Speech and language outcome	Severe dysarthria		Speech and language outcome	Not able to speak		Speech and language outcome	Able to speak a few words with severe dysarthria			Speech and language outcome				Speech and language outcome	No data	No data	Speech and language outcome	No data	No data	Speech and language outcome	No data	No data	Speech and language outcome	No data	No data	Speech and language outcome	No data	No data	Speech and language outcome	No data	No data	Speech and language outcome
	Intellectual disability	7	7	100	Yes, mild	1	1	Yes, moderate	1	1	Yes, moderate	1	1	Yes, severe	1	1	Yes, severe	1	1	Yes, moderate	1	1	Yes, moderate/severe	1	1		Intellectual disability	37	36	97.3	Intellectual disability - not detailed	29	29	Intellectual disability - not detailed	1	1	Intellectual disability	No data	No data	Intellectual disability	No data	No data	Intellectual disability	No data	No data	Intellectual disability	No data	No data	Intellectual disability
					Weight	50th-75th centile (8 yo)		Weight	No data		Weight	No data		Weight	No data		Weight	No data		Weight	25th centile (5 yo)		Weight	Below 5th centile (10 yo)			Weight - below 3rd centile	29	29	100	Weight- Underweight	No data	No data	Weight- Underweight	No data	No data	Weight- Underweight	1	1	Weight- Underweight	6	6	Weight- Underweight	No data	No data	Weight- Underweight	No data	No data	Weight- Underweight
					Height	25th-50th centile (8 yo)		Height	No data		Height	No data		Height	No data		Height	No data		Height	50th centile (5 yo)		Height	Below 5th centile (10 yo)			Height - below 3rd centile or „short stature”	90	90	100	Yes, at least 4-5 Z-score below the mean for their age and sex	29	29	Short stature (-12 SD)	1	1	Short stature	3	3	Short stature	6	6	Short stature	6	6	Short stature	No data	No data	Short stature
	Abnormal endocrinological status	0	7	0	Abnormal endocrinologic status	0	1	Abnormal endocrinologic status	0	1	Abnormal endocrinologic status	0	1	Abnormal endocrinologic status	0	1	Abnormal endocrinologic status	0	1	Abnormal endocrinologic status	0	1	Abnormal endocrinologic status	0	1		Abnormal endocrinological status	69	69	100	Abnormal endocrinological status	29	29	Abnormal endocrinological status	1	1	Abnormal endocrinological status	3	3	Abnormal endocrinological status	6	6	Abnormal endocrinological status	6	6	Abnormal endocrinological status	1	1	Abnormal endocrinological status
	Microcephaly	1	7	14	Microcephaly	0	1	Microcephaly	0	1	Microcephaly	0	1	Microcephaly	0	1	Microcephaly	0	1	Microcephaly	0	1	Microcephaly	1	1		Microcephaly	40	40	100	Microcephaly	No data	No data	Microcephaly	1	1	Microcephaly	3	3	Microcephaly	6	6	Microcephaly	6	6	Microcephaly	1	1	Microcephaly
	Facial Dysmorphism	0	7	0	Facial Dysmorphism	0	1	Facial Dysmorphism	0	1	Facial Dysmorphism	0	1	Facial Dysmorphism	0	1	Facial Dysmorphism	0	1	Facial Dysmorphism	0	1	Facial Dysmorphism	0	1		Facial Dysmorphism	69	69	100	Facial Dysmorphism	29	29	Facial Dysmorphism	1	1	Facial Dysmorphism	3	3	Facial Dysmorphism	6	6	Facial Dysmorphism	6	6	Facial Dysmorphism	1	1	Facial Dysmorphism
																											Prominent forehead	6	5	83.3	Prominent forehead	No data	No data	Prominent forehead	1	1	Prominent forehead	3	3	Prominent forehead	No data	No data	Prominent forehead	No data	No data	Prominent forehead	No data	No data	Prominent forehead
																											Deep-set eyes	65	65	100	Deep-set eyes	29	29	Deep-set eyes	1	1	Deep-set eyes	3	3	Deep-set eyes	2	2	Deep-set eyes	6	6	Deep-set eyes	1	1	Deep-set eyes
																											Low-set ears	38	38	100	Low-set ears	29	29	Low-set ears	No data	No data	Low-set ears	3	3	Low-set ears	3	3	Low-set ears	No data	No data	Low-set ears	1	1	Low-set ears
																											Depressed nasal bridge	6	6	100	Depressed nasal bridge	No data	No data	Depressed nasal bridge	No data	No data	Depressed nasal bridge	3	3	Depressed nasal bridge	No data	No data	Depressed nasal bridge	No data	No data	Depressed nasal bridge	1	1	Depressed nasal bridge
																											Thin upper lip	35	35	100	Thin upper lip	29	29	Thin upper lip	No data	No data	Thin upper lip	3	3	Thin upper lip	No data	No data	Thin upper lip	No data	No data	Thin upper lip	1	1	Thin upper lip
																											Micrognathia	39	37	94.9	Micrognathia	29	29	Micrognathia	1	1	Micrognathia	3	3	Micrognathia	3	3	Micrognathia	No data	No data	Micrognathia	1	1	Micrognathia
																											Blue sclera	22	22	100	Blue sclera	No data	No data	Blue sclera	No data	No data	Blue sclera	No data	No data	Blue sclera	No data	No data	Blue sclera	No data	No data	Blue sclera	No data	No data	Blue sclera
	Hypocalcemic seizures	0	7	0	Hypocalcemic seizures	0	1	Hypocalcemic seizures	0	1	Hypocalcemic seizures	0	1	Hypocalcemic seizures	0	1	Hypocalcemic seizures	0	1	Hypocalcemic seizures	0	1	Hypocalcemic seizures	0	1		Hypocalcemic seizures	43	41	95.3	Hypocalcemic seizures	27	29	Hypocalcemic seizures	No data	No data	Hypocalcemic seizures	3	3	Hypocalcemic seizures	2	2	Hypocalcemic seizures	6	6	Hypocalcemic seizures	1	1	Hypocalcemic seizures
	Epilepsy not related to hypocalcemia	1	7	14	Epilepsy not related to hypocalcemia	0	1	Epilepsy not related to hypocalcemia	0	1	Epilepsy not related to hypocalcemia	0	1	Epilepsy not related to hypocalcemia	1	1	Epilepsy not related to hypocalcemia	0	1	Epilepsy not related to hypocalcemia	0	1	Epilepsy not related to hypocalcemia	0	1		Epilepsy not related to hypocalcemia	39	8	20.5	Epilepsy not related to hypocalcemia	7	29	Epilepsy not related to hypocalcemia	No data	No data	Epilepsy not related to hypocalcemia	1	3	Epilepsy not related to hypocalcemia	0	6	Epilepsy not related to hypocalcemia	No data	No data	Epilepsy not related to hypocalcemia	No data	No data	Epilepsy not related to hypocalcemia
					Neurologic findings	At 4 years, not able to walk, standing with support only for a short time, unsteadiness, bilateral foot drop. No fasciculations.		Neurologic findings	At the age of 15, wheelchair bound, severe distal amyotrophy of hands and feet, ataxia, spasticity.		Neurologic findings	At the age of 15, wheelchair bound, severe distal amyotrophy of hands and feet, ataxia, spasticity.		Neurologic findings	At the age of 18 spastic tetraparesis with distal amyotrophy, abnormal eyes movement.		Neurologic findings	At the age of 13 wheelchair bound; spastic tetraparesis with distal amyotrophy, abnormal eye movements.		Neurologic findings	At the age of 5 limb weakness, more severe in lower limbs; sitting possible with support; bilateral foot drop. No fasciculations.		Neurologic findings	Upper and lower motor neuron involvement and neurodegeneration, manifesting as axial hypotonia, developmental delay, spastic tetraparesis or paraparesis, distal amyotrophy, ataxia, and loss of skills. No fasciculations.
	Skeletal findings (Scoliosis)	5	7	71	Skeletal findings (Scoliosis)	0	1	Skeletal findings (Scoliosis)	1	1	Skeletal findings (Scoliosis)	1	1	Skeletal findings (Scoliosis)	1	1	Skeletal findings (Scoliosis)	1	1	Skeletal findings (Scoliosis)	0	1	Skeletal findings (Scoliosis)	1	1		Skeletal findings Medullary stenosis; additionally craniosynostosis (1/6)	44	3	6.8	Skeletal findings	No data	No data	Skeletal findings -Medullary stenosis	1	1	Skeletal findings	No data	No data	Skeletal findings	No data	No data	Skeletal findings - Craniosynostosis (1/6)	Skeletal findings - Craniosynostosis (1/6)	Skeletal findings - Craniosynostosis (1/6)	Skeletal findings	No data	No data	Skeletal findings
Ophthalmologic findings	Congenital cataract	0	7	0	Congenital cataract	0	1	Congenital cataract	0	1	Congenital cataract	0	1	Congenital cataract	0	1	Congenital cataract	0	1	Congenital cataract	0	1	Congenital cataract	0	1		Congenital cataract	34	2	5.9	Congenital cataract	1	29	Congenital cataract	0	1	Congenital cataract	1	3	Congenital cataract	No data	No data	Congenital cataract - yes but not specified to case No	Congenital cataract - yes but not specified to case No	Congenital cataract - yes but not specified to case No	Congenital cataract	No data	No data	Congenital cataract
	Optic atrophy	7	7	100	Optic atrophy	1	1	Optic atrophy	1	1	Optic atrophy	1	1	Optic atrophy	1	1	Optic atrophy	1	1	Optic atrophy	1	1	Optic atrophy	1	1		Optic atrophy	1	0	0	Optic atrophy	No data	No data	Optic atrophy	No data	No data	Optic atrophy	No data	No data	Optic atrophy	No data	No data	Optic atrophy	No data	No data	Optic atrophy	No data	No data	Optic atrophy
	Strabismus	3	7	43	Strabismus	0	1	Strabismus	0	1	Strabismus	0	1	Strabismus	1	1	Strabismus	1	1	Strabismus	0	1	Strabismus	1	1		Strabismus	2	0	0	Strabismus	No data	No data	Strabismus	0	1	Strabismus	No data	No data	Strabismus	No data	No data	Strabismus	No data	No data	Strabismus	No data	No data	Strabismus
	Other	1	7	14	Other	0	1	Other	0	1	Other	0	1	Other	0	1	Other	0	1	Other	0	1	Other	1	1		Hyperopia	1	1	100	Other	No data	No data	Other (Hyperopia)	1	1	Other	No data	No data	Other	No data	No data	Other	No data	No data	Other	No data	No data	Other
Genital abnormalities in male patients	Cryptorchidism	0	5	0	Cryptorchidism	0	1	Cryptorchidism	0	1	Cryptorchidism	0	1	Cryptorchidism			Cryptorchidism	0	1	Cryptorchidism	0	1	Cryptorchidism				Cryptorchidism	23	3	13	Cryptorchidism	0	17	Cryptorchidism	No data	No data	Cryptorchidism	1	2	Cryptorchidism	1	3	No data	No data	No data	Cryptorchidism	No data	No data	Cryptorchidism
																											Small testes	21	2	9.5	Small testes	0	17	Small testes	No data	No data	Small testes	No data	No data	Small testes	1	3	No data	No data	No data	Small testes	No data	No data	Small testes
					MRI CSN findings	Thin corpus callosum with moderate global cerebellar atrophy (3 yo).		MRI CSN findings	Thin corpus callosum with moderate global cerebellar atrophy. At the age of 16 T2* relaxation weighted images showed hypointense T2 and FLAIR weighted areas corresponding to iron increase for age.		MRI CSN findings	Thin corpus callosum with moderate global cerebellar atrophy. At the age of 16 T2* relaxation weighted images showed hypointense T2 and FLAIR weighted areas corresponding to iron increase for age.		MRI CSN findings	Corpus callosum hypoplasia, atrophy of the cerebellum, together with white matter T2 hyperintensity in the posterior periventricular areas, T1 hypointensity areas in the pallidum and substantia nigra suggesting iron deposition; hypoplasia of the dorsal spine (17 yo).		MRI CSN findings	Corpus callosum hypoplasia, atrophy of the cerebellum, together with white matter T2 hyperintensity in the posterior periventricular areas, T1 hypointensity areas in the pallidum and substantia nigra suggesting iron deposition; hypoplasia of the dorsal spine (13 yo).		MRI CSN findings	Thin corpus callosum with moderate global cerebellar atrophy.		MRI CSN findings	Hypoplasia of corpus callosum and mesencephalon, cerebellar atrophy, bilateral hyperintensity of peridentate white matter, diffuse cortical and subcortical hypomyelinating-dysmyelinating leukodystrophy.			MRI CSN findings		Thin corpus callosum (6/6), mild generalized lack of white matter (6/6), hypoplastic anterior pituitary gland with a thin infundibulum (6/6)	100	MRI CSN findings	No data	No data	MRI CSN findings	No data	No data	MRI CSN findings	No data	No data	Thin corpus callosum (6/6), mild generalized lack of white matter (6/6), hypoplastic anterior pituitary gland with a thin infundibulum (6/6)	Thin corpus callosum (6/6), mild generalized lack of white matter (6/6), hypoplastic anterior pituitary gland with a thin infundibulum (6/6)	Thin corpus callosum (6/6), mild generalized lack of white matter (6/6), hypoplastic anterior pituitary gland with a thin infundibulum (6/6)	MRI CSN findings	only CT performed	only CT performed	MRI CSN findings	No data	No data	MRI CSN findings
ENG	Normal ENG	6	7	86	Normal ENG	1	1	Normal ENG	1	1	Normal ENG	1	1	Normal ENG	1	1	Normal ENG	1	1	Normal ENG	1	1	Normal ENG (Axonal motor neuropathy)	0	1		ENG				ENG	No data	No data	ENG	No data	No data	ENG	No data	No data	ENG	No data	No data	ENG	No data	No data	ENG	No data	No data	ENG
EMG	Neurogenic features in distal and proximal muscles of legs.	6	7	86	Neurogenic features in distal and proximal muscles of legs.	1	1	Neurogenic features in distal and proximal muscles of legs.	1	1	Neurogenic features in distal and proximal muscles of legs.	1	1	Neurogenic features in distal and proximal muscles of legs.	1	1	Neurogenic features in distal and proximal muscles of legs.	1	1	Neurogenic features in distal and proximal muscles of legs.	1	1	Absence of clear signs of denervation.	0	1		EMG				EMG	No data	No data	EMG	No data	No data	EMG	No data	No data	EMG	No data	No data	EMG	No data	No data	EMG	No data	No data	EMG
Muscle MRI	Muscle MRI performed	1	1		Muscle MRI	No data	No data	Muscle MRI	No data	No data	Muscle MRI	No data	No data	Muscle MRI	No data	No data	Muscle MRI	No data	No data	Muscle MRI	No data	No data	Distal amyotrophy with a distal-proximal gradient of involvement.	1	1
[truncated: 11 more columns]
